# Supplementary material for: Does Catheter Insertion Site Matter? Contamination of Peripheral Intravenous Catheters during Dental Scaling in Dogs
Source: Vet Sci. 2024 Sep 3;11(9):407. doi: 10.3390/vetsci11090407 (PMC11435992; doi:10.3390/vetsci11090407)
Supplement: Supplementary file 1 [file vetsci-11-00407-s001.zip]

Archive with 1 entries (1 files):
- vetsci-3061279-supplementary.pdf
